# Supplementary material for: Publication bias and the limited strength model of self-control: has the evidence for ego depletion been overestimated?
Source: Front Psychol. 2014 Jul 30;5:823. doi: 10.3389/fpsyg.2014.00823 (PMC4115664; doi:10.3389/fpsyg.2014.00823)
Supplement: Supplementary file 1 [file Presentation1.ZIP]

Archive with 2 entries (2 files):
- Data Sheet.DOCX
- Appendix.PDF
